# Supplementary material for: Preparation and Evaluation of MXene/Graphene-Integrated Cellulose Aerogel Composite for Self-Heating Thermoregulation in Athletic Warm-Up Optimization
Source: Gels. 2026 Apr 8;12(4):320. doi: 10.3390/gels12040320 (PMC13116451; doi:10.3390/gels12040320)
Supplement: Supplementary file 1 [file gels-12-00320-s001.zip]

Archive with 2 entries (2 files):
- Video S1.mp4
- gels-4201463-supplementary.pdf
